# Supplementary material for: Immune subset-committed proliferating cells populate the human foetal intestine throughout the second trimester of gestation
Source: Nat Commun. 2023 Mar 10;14:1318. doi: 10.1038/s41467-023-37052-4 (PMC10006174; doi:10.1038/s41467-023-37052-4)
Supplement: Supplementary file 4 — Source Data [file 41467_2023_37052_MOESM4_ESM.zip › Source data.xlsx]

## Sheet: Fig. 2
Fig. 2b The frequency of CD45+ immune cells within all human fetal intestine samples analyzed (n = 28).
Sample	Single cells|count	Immune cells|count	immune cell percentage
14Weeks_Fetus107.fcs	75344	27396	36.3612
14Weeks_Fetus57.fcs	71515	17674	24.7137
14Weeks_Fetus59.fcs	75832	25837	34.0714
15Weeks_Fetus158.fcs	137633	45735	33.2297
15Weeks_Fetus160.fcs	46731	16886	36.1345
15Weeks_Fetus161.fcs	209689	34768	16.5807
16Weeks_Fetus149.fcs	173218	60380	34.8578
16Weeks_Fetus156.fcs	171545	46100	26.8734
16Weeks_Fetus194.fcs	112951	33926	30.036
16Weeks_Fetus195.fcs	172217	30118	17.4884
17Weeks_Fetus03.fcs	432910	175062	40.4384
17Weeks_Fetus190.fcs	123790	33674	27.2025
17Weeks_Fetus29.fcs	467193	264774	56.6734
18Weeks_Fetus112.fcs	284333	155865	54.8178
18Weeks_Fetus140.fcs	150699	87066	57.7748
18Weeks_Fetus165.fcs	391105	188094	48.093
19Weeks_Fetus113.fcs	376586	241625	64.162
19Weeks_Fetus132.fcs	246735	112887	45.7523
19Weeks_Fetus135.fcs	591415	289603	48.9678
20Weeks_Fetus133.fcs	553945	350332	63.2431
20Weeks_Fetus137.fcs	347395	194583	56.012
20Weeks_Fetus50.fcs	440457	237431	53.9056
21Weeks_Fetus112.fcs	203087	136277	67.1028
21Weeks_Fetus39.fcs	602345	393918	65.3974
21Weeks_Fetus47.fcs	353878	160353	45.3131
22Weeks_Fetus121.fcs	37700	16692	44.2759
22Weeks_Fetus131.fcs	484659	276518	57.0541
22Weeks_Fetus65.fcs	452963	282547	62.3775
Fig. 2c-I Overview of the frequency of each immune lineage within the CD45+ immune cells of all human fetal intestine samples analyzed (n = 28).
	14Weeks	15Weeks	16Weeks	17Weeks	18Weeks	19Weeks	20Weeks	21Weeks	22Weeks
B cells	0.6279	0.7526	1.442	3.61	0.7051	7.89	8.061	5.2756	6.1753
	5.71	4.56	1.64	21.9	13	16.27	17.83	17.1	5.46
	5.437	6.53	4.04	5	14.85	25.8	12.25	33.1	20.32
			1.553
CD3-CD7+ ILCs	7.715	6.453	10.328	27.865	3.7	9.68	4.489	4.481	3.871
	42.4	21.86	14.45	12.36	12.03	4.39	3.808	3.57	5.718
	34.95	31.06	13.09	12.665	8.815	4.929	10.61	11.11	8.69
			25.446
CD8+ T cells	28.614	7.953	9.6662	19.369	8.553	22.9018	11.951	13.447	17.149
	13.29	14.6023	7.17458	12.666	14.1	20.83	14.03	22.9	20.9
	1.872	8.63	16.1	8.698	9.427	8.474	10.59	6.408	10.74
			16.83
DN T cells	10.5	8.73	8.348	3.16	5.05	8.72	6.35	25.78	7.5
	3.28	6.53	5.16	17.01	6.62	10.032	5.445	2	7.86
	3.259	7.853	11.54	5.55	4.42	7.04	9.17	3.52	4.67
			7.976
myeloid cells	4.43	1	1.32	14.4	11.1	0.79	6.12	0.646	1.91
	14.3	9.86	28.8	7.92	3.86	0.583	1.47	1.76	0.636
	51.1	24.4	0.0996	13.8	5.13	0.539	3.31	2.89	0.506
			8.3
CD4+ T cells	42.6	66.6	62.3	25.2	66.2	44.2	55.8	45.5	55.7
	10.8	36.8	35.9	34.4	45.3	51	61.9	44.2	52
	1.72	14.5	50.3	51.1	58.3	60.1	54.6	54	59.7
			34.6
Tregs	4.35	6.14	4.53	3.1	2.79	4.62	4.98	3.92	6.38
	2.09	1.72	3.61	3.11	3.74	3.72	3.16	7.59	6.43
	0.232	2.86	4.43	3.54	4.39	5.27	3.99	4.02	4.36
			1.85
Fig. 2j Overview of the distribution of Ki-67+ cells in the indicated immune lineages from gestational week 14 through 22, the results shown are from the samples shown in panel (a)
	14W	15W	16W	17W	17W_1	18W	19W	19W_1	20W	20W	21W	22W
Ki-67+ Myeloid cells	43.9353	19.7363	0.228676	37.7132	34.1385	15.9163	2.32378	2.40379	6.8627	12.6867	19.3156	2.71352
Ki-67+ CD3-CD7+ ILCs	35.6694	25.8889	7.63778	5.25743	6.01982	6.53902	4.49298	3.91439	4.22915	7.94795	10.9974	11.7151
Ki-67+ B cells	8.49057	9.54854	1.07478	3.4164	6.23377	6.07884	7.20822	9.56146	9.52671	10.1363	11.7704	8.66528
Ki-67+ CD4+ T cells	3.14465	20.6952	55.6597	39.5223	23.7959	54.0499	50.7143	59.5529	56.6026	44.335	43.3209	53.3716
Ki-67+ Tregs	0.134771	2.9964	4.36771	3.57579	3.43598	3.71038	5.21854	7.15767	4.36036	5.03881	5.85514	5.92857
Ki-67+ CD8 T cells	2.51572	9.90811	16.6247	5.85782	8.94013	8.58568	17.5481	7.7873	13.2779	9.81019	5.11023	11.8716
Ki-67+ DN T cells	6.10961	11.2265	14.4066	4.65703	17.4359	5.11987	12.4941	9.62247	5.14058	10.045	3.63043	5.73433
Fig. 2k The percentage of Ki-67+ cells within the CD45+ immune cells of all human fetal intestine samples analyzed (n = 28).
Sample	Ki-67+CD45+ cells percentage
14Weeks_Fetus107.fcs	17
14Weeks_Fetus57.fcs	12.7
14Weeks_Fetus59.fcs	17.8
15Weeks_Fetus158.fcs	20.4
15Weeks_Fetus160.fcs	15.4
15Weeks_Fetus161.fcs	14.6
16Weeks_Fetus149.fcs	15.8
16Weeks_Fetus156.fcs	18.2
16Weeks_Fetus194.fcs	13.2
16Weeks_Fetus195.fcs	14.6
17Weeks_Fetus03.fcs	21.6
17Weeks_Fetus190.fcs	15.9
17Weeks_Fetus29.fcs	20.7
18Weeks_Fetus112.fcs	20
18Weeks_Fetus140.fcs	19.6
18Weeks_Fetus165.fcs	16.9
19Weeks_Fetus113.fcs	16.7
19Weeks_Fetus132.fcs	19.5
19Weeks_Fetus135.fcs	14.2
20Weeks_Fetus133.fcs	12.2
20Weeks_Fetus137.fcs	15.8
20Weeks_Fetus50.fcs	15.4
21Weeks_Fetus112.fcs	15.8
21Weeks_Fetus39.fcs	12.8
21Weeks_Fetus47.fcs	18.2
22Weeks_Fetus121.fcs	14.5
22Weeks_Fetus131.fcs	12.5
22Weeks_Fetus65.fcs	13.2

## Sheet: Fig. 3
Supplementary Fig. 3c-e The frequency of major immune subsets within immune cells from fetal, pediatric and adult samples analyzed.
Fetal samples
	14Weeks_Fetus57.fcs	15Weeks_Fetus161.fcs	16Weeks_Fetus195.fcs	17Weeks_Fetus03.fcs	17Weeks_Fetus29.fcs	18Weeks_Fetus112.fcs	19Weeks_Fetus113.fcs	19Weeks_Fetus135.fcs	20Weeks_Fetus133.fcs	20Weeks_Fetus137.fcs	21Weeks_Fetus39.fcs	22Weeks_Fetus131.fcs
Myeloid	52.2772	26.1166	0.1293	14.1134	8.06066	5.22577	0.609708	0.548139	1.49029	3.33758	2.90884	0.515027
CD3-CD7+ ILCs	35.5913	32.8802	13.4302	12.8564	13.2022	8.9373	4.43363	4.97669	3.84302	10.6838	11.2044	8.77043
B cells	4.98786	5.14755	2.14026	3.06275	11.9317	8.38814	8.64066	13.2864	9.43454	7.03317	17.5221	10.5561
CD4+ T cells	2.00555	16.3591	54.762	53.6829	40.4285	60.7037	52.4691	63.8302	63.1787	58.6567	55.4768	61.3583
Tregs	0.236967	3.03354	4.54252	3.58082	3.16145	4.45045	3.75173	5.30029	3.18496	4.01223	4.05264	4.40529
CD8+ cellsT	1.1675	5.88685	12.702	7.78553	8.9856	7.50234	18.6793	6.74867	12.6123	8.04153	5.90721	9.22304
DN T cells	3.73367	10.5762	12.2937	4.91821	14.23	4.79229	11.4158	5.30968	6.25621	8.23503	2.92803	5.17181
Pediatric samples
	A35_ileum	A35_colon
Myeloid	26.5027	3.21264
CD3-CD7+ ILCs	6.58919	2.10024
B cells	5.42162	25.7012
CD4+ T cells	19.5514	30.7048
Tregs	1.19459	3.34149
CD8+ cellsT	35.4811	27.5781
DN T cells	5.25946	7.36159
adult samples
	Noninflam-colon-A53	Noninflam-ileum-A53	Noninflam-colon-A56	Noninflam-ileum-A56	Noninflam-colon-A64	Noninflam-ileum-A64
Myeloid	2.12308	2.27917	0.827954	3.608	4.19745	11.872
CD3-CD7+ ILCs	1.78584	4.26635	1.61485	6.00754	2.42892	5.74693
B cells	21.5613	22.2665	12.1	12.7676	5.71599	4.04259
CD4+ T cells	27.8876	18.4676	13.6715	16.6122	24.528	24.3668
Tregs	2.62783	1.49039	1.20202	0.984429	2.09313	2.17143
CD8+ cellsT	41.1285	50.3584	57.0627	54.8488	41.3365	47.1794
DN T cells	2.88586	0.871574	13.521	5.17141	19.7	4.6209
Supplementary Fig. 3h The frequency of Ki-67+CD45+ cells within immune cells from the pediatric and adult samples analyzed.
The percentage of Ki-67+CD45+ cells in CD45+ cells	Pediatric samples	Adult samples
	5.53	4.23
		2
		1.7
	6.05	3.63
		4.03
		3.76

## Sheet: Fig. 4
Fig. 3a TREC analysis to show Proliferative history in human fetal intestinal samples.
Samples	Mean	SD
20w	3.6	0.4
21w	4.5	0.2
22w	6.5	0.3

## Sheet: Fig. 7
Fig. 5f CD161+CD69+ pixels were quantified within LFs (n = 7) and non-LF (n = 5).
Samples	LF	non-FL
16W	732	254
	600
17W	1887	284
	816
18W	1242	275
21W	1170	171
21W	2185	271

## Sheet: Fig. 9
Fig. 7d CTV dilute cells of the immune subset indicated from human fetal intestinal samples in both culture conditions.
Samples	B cells	CD4+ T cells	CD8+ T cells	DN T cells	CD3-CD7+ ILCs	CD25+CD161-CD4+ T	CD117+ CD161+CD4+ T	CD117-CD161+CD4+ T
20W_medium	22.2	10.2	8.47	29.6	50	33.8	13.6	8.88
21W_medium	51.8	43.7	50.5	60.4	81.5	78.1	30.7	32.8
18W_medium	-	-	50	37.9	66.7	0	0	0
16W_medium	56.8	48.6	33.4	56.1	74.3	90	55.2	37.2
20W_IL-7	82.5	77.2	85	93.5	81.1	79.5	91.3	83.1
21W_IL-7	90.6	76.9	88.7	90.8	88.8	86.3	86	73.2
18W_IL-7	63.7	81.3	93.2	90.3	92.5	65.2	87.9	76.6
16W_IL-7	76.2	89.7	92.3	94.7	91.7	91.6	93.2	86.3
Fig. 7e Comparison of the mean MFI values of CD40L expression between culture in medium alone and in the presence of IL-7
MFI of CD40L+CD3-CD7+ ILCs				MFI of CD40L+CD4-CD8- T				MFI of CD40L+CD4+ T				MFI of CD40L+CD8+ T
Samples	Medium	IL-7		Samples	Medium	IL-7		Samples	Medium	IL-7		Samples	Medium	IL-7
W22	42728	69325		W22	39784	48159		W22	15132	39570		W22	33930	15033
W18	19983	38701		W18	29246	52383		W18	17988	56167		W18	11158	38059
W16	36657	60025		W16	22617	47114		W16	33291	54028		W16	33291	27282
W20	24130	62080		W20	18952	51616		W20	18331	48772		W20	7861	19831
W18	30779	55928		W18	19013	35684		W18	19736	36219		W18	21691	20453
W21	14429	50936		W21	12855	40722		W21	14862	39931		W21	8216	25778
Fig. 7f Comparison of the percentages of CD40L+granzyme B+ expressing cells within CD3–CD7+ ILCs, CD4–CD8– T cells, CD4+ T cells and CD8+ cells in both culture conditions.
The percentage of CD40L+granzyme B+CD3-CD7+ ILCs				The percentage of CD40L+granzyme B+ CD4-CD8- T				The percentage of CD40L+granzyme B+ CD4+ T				The percentage of CD40L+granzyme B+ CD8+ T
Samples	Medium	IL-7		Samples	Medium	IL-7		Samples	Medium	IL-7		Samples	Medium	IL-7
W22	4.75	8.71		W22	13.4	23.3		W22	1.43	9.78		W22	0.95	0.89
W18	3.09	7.61		W18	9.31	25.7		W18	1.45	37		W18	0.43	15.8
W16	6.03	14.8		W16	5.74	28.6		W16	1.15	12.7		W16	2.34	7.87
W20	2.12	11.3		W20	7.22	20.6		W20	2.51	12.3		W20	0.36	1.03
W18	4.9	10.5		W18	4	9.5		W18	8.42	12.2		W18	1.62	1.64
W21	0	3.48		W21	0.34	6.46		W21	0.065	2.45		W21	0	1.62

## Sheet: Supplementary Fig. 3
Supplementary Fig.4c-d Overview of the distribution of Ki-67+ cells in the indicated immune lineages from gestational week 14 through 22 in the additional two experiments.
	Ki-67+ Myeloid cells	Ki-67+ CD3-CD7+ ILCs	Ki-67+ B cells	Ki-67+ CD4+ T cells	Ki-67+ Tregs	Ki-67+ CD8 T cells	Ki-67+ DN T cells
14Weeks_Fetus107.fcs	9.32782	7.96277	1.09617	40.9307	3.55739	26.0807	11.0445
15Weeks_Fetus160.fcs	3.37036	3.48525	2.33627	71.0839	4.44274	8.08119	7.20031
16Weeks_Fetus149.fcs	2.99166	11.4174	1.47131	62.001	3.30554	8.13144	10.6817
17Weeks_Fetus190.fcs	19.3365	25.0367	4.54545	26.4479	2.07111	18.1085	4.45381
18Weeks_Fetus165.fcs	28.0554	2.16184	0.784232	54.518	2.54355	6.37796	5.55903
16Weeks_Fetus194.fcs	13.4057	20.3333	2.97697	35.4615	1.92848	17.6371	8.25688
20Weeks_Fetus50.fcs	16.7648	6.43589	3.83464	49.6016	5.24058	10.5294	7.59314
21Weeks_Fetus112.fcs	1.67736	4.95839	3.51942	40.3953	4.01352	12.7124	32.7236
22Weeks_Fetus65.fcs	10.0101	6.90899	5.88009	44.6416	8.37781	16.6498	7.53161
	Ki-67+ Myeloid cells	Ki-67+ CD3-CD7+ ILCs	Ki-67+ B cells	Ki-67+ CD4+ T cells	Ki-67+ Tregs	Ki-67+ CD8 T cells	Ki-67+ DN T cells
14Weeks_Fetus59.fcs	35.9599	32.9272	13.9995	6.82372	2.92445	4.6033	2.76198
15Weeks_Fetus158.fcs	13.9439	19.6566	4.1328	38.5575	1.86606	14.2072	7.63595
16Weeks_Fetus156.fcs	37.1086	12.9924	3.23232	29.9495	2.95455	7.0202	6.74242
18Weeks_Fetus140.fcs	10.3647	10.4382	11.0083	45.6696	3.10144	11.3699	8.04781
19Weeks_Fetus132.fcs	2.14053	10.5807	8.8647	44.1474	5.18876	19.888	9.18985
21Weeks_Fetus47.fcs	8.61938	5.1777	17.3875	42.6447	6.47364	17.9975	1.6996
22Weeks_Fetus121.fcs	3.03831	12.5055	6.20872	47.9965	6.60502	14.5751	9.07089
Supplementary Fig.4e-k Overview of the percentages of Ki-67+ cells within each immune subset in all human fetal intestine samples analyzed (n = 28).
	Ki-67+ B cells	Ki-67+ CD4+ T cells	Ki-67+ CD8 T cells	Ki-67+ DN T cells	Ki-67+ CD3-CD7+ ILCs	Ki-67+ Myeloid cells	Ki-67+ Tregs
14Weeks_Fetus107.fcs	11.8	14.7	16.1	13.1	11.2	6.01	15.5
14Weeks_Fetus57.fcs	10.1	17.7	13.3	23	14.8	6.36	14.6
14Weeks_Fetus59.fcs	14.6	15.6	18.2	13.6	18.2	6.36	21.1
15Weeks_Fetus158.fcs	15.7	15.2	16.8	15.1	18.7	8.47	19.2
15Weeks_Fetus160.fcs	8.57	14.7	18.1	15.3	12.3	6.78	14.7
15Weeks_Fetus161.fcs	7.02	15.4	16.7	17	12.9	5.14	19.8
16Weeks_Fetus149.fcs	12.3	14.2	14.5	13.4	12.7	7	13.8
16Weeks_Fetus156.fcs	21.8	17	17.3	15.4	18.3	8.32	19.9
16Weeks_Fetus194.fcs	19.2	13.9	12.5	12.9	12.7	6.89	12.8
16Weeks_Fetus195.fcs	9.95	14	14.1	14.7	12.7	3.33	14.6
17Weeks_Fetus03.fcs	18.7	15.8	15.9	17.4	14.2	6.21	18.4
17Weeks_Fetus190.fcs	16.5	15.3	19.6	13	13	5.5	16.1
17Weeks_Fetus29.fcs	13.9	14.5	16	17	11.6	3.37	16
18Weeks_Fetus112.fcs	17.7	15.6	16.2	18.2	13.9	7.02	16.3
18Weeks_Fetus140.fcs	16.5	15.6	15.8	16	18.1	7.65	20.6
18Weeks_Fetus165.fcs	15.8	13.8	13.8	15.4	13.1	3.23	16.7
19Weeks_Fetus113.fcs	15	17	16.8	17.3	13.8	8.17	16.6
19Weeks_Fetus132.fcs	19.5	14.9	17.1	16.5	16.9	11.1	23.1
19Weeks_Fetus135.fcs	10.8	15.4	14.6	15.8	12.5	8.92	18
20Weeks_Fetus133.fcs	14.3	14.9	15.1	14.7	13.1	8.77	16.4
20Weeks_Fetus137.fcs	13.3	15.7	18.1	16.1	13.3	6.4	16.1
20Weeks_Fetus50.fcs	12.1	15.3	15.7	15.3	16.3	5.39	18.1
21Weeks_Fetus112.fcs	12.6	14.3	14.2	15.3	13	5.78	14.9
21Weeks_Fetus39.fcs	12.3	13.1	13.7	14.9	11.5	4.92	17.6
21Weeks_Fetus47.fcs	13.9	15.5	15.9	14.9	17.4	7.91	17.6
22Weeks_Fetus121.fcs	9.9	11.6	12.3	11.3	15	4.76	14.1
22Weeks_Fetus131.fcs	11.2	13.8	15.7	14.8	11.8	9.66	16
22Weeks_Fetus18.fcs	9.08	10.1	11.4	11.9	11.4	5.22	13.8
22Weeks_Fetus65.fcs	11.7	11	11.6	12.3	10.9	4.51	14.4

## Sheet: Supplementary Fig. 8 
Supplementary Fig. 11a-d Fetal intestinal cells were cultured in the absence or presence IL-7 for 48 hours followed by flow cytometric analysis of the expression of CD40L, granzyme B, TNF-α, IFNγ , IL-2 , and IL-17A in CD3–CD7+ ILCs and T cells (CD4–CD8– T, CD4+ T and CD8+ T).
CD3-CD7+ ILCs		Medium						IL-7
	CD40L+	26.6	13	29.8	27.3	19.7	37	29.1	10.3	44.4	38.5	19.7	47.9
	Granzyme B+	26.15	61.49	25.63	14.22	24.9	3.31	36.31	86.41	43.5	29.3	37.5	10.33
	TNF-α+	0.385	1.18	2.26	0.35	1.61	0.55	2.02	0.45	1.84	1.12	3.39	1.19
	IFNγ+	0.27	0.234	4.75	0.087	0.064	0	0.4	1.07	5.59	0.178	0.107	0.11
	IL-2+	0	0.45	0.53	0.26	0.52	0	0.04	0.044	1.36	0.33	0.32	0.43
	IL17A+	1.79	9.141	0.73	0.131	2.51	0	0.161	1.064	0.9	0.249	2.14	0.55
DN T cells		Medium						IL-7
	CD40L+	66.9	24.7	59.4	56.2	19.7	49.5	57.5	33	62	56.8	25.1	53.8
	Granzyme B+	20.63	44.31	13.56	12.95	16.3	5.39	38.9	75.8	46.1	32.2	41	15.27
	TNF-α+	3.47	0.5	4.39	0.94	1.07	0	1.98	0.65	3.5	1.81	3.23	1.58
	IFNγ+	1.78	0.212	7.65	0.067	0.162	0.34	0.59	1.51	9.96	0.237	0.086	0.129
	IL-2+	0.299	0.4	0.68	0.26	0.233	0	0	0.48	0.85	0.29	0.276	0.257
	IL17A+	1.19	1.7	1.29	0	0.343	0	0.135	1.01	0.82	0	0.52	0.262
CD8+ T cells		Medium						IL-7
	CD40L+	3.26	1.94	13.1	6.4	3.79	3.85	3.21	18	15.4	3.26	3.47	7.08
	Granzyme B+	2.85	10.02	7.81	2.39	20.42	3.85	12.49	57.2	28.47	6.93	20.34	10.25
	TNF-α+	0.82	0.334	2.93	0.18	0.36	0	0.99	0.98	1.82	1.09	0.896	1.26
	IFNγ+	0.27	0.082	4.88	0	0	0	0.355	0.99	11.29	0.372	0.11	0.148
	IL-2+	0.27	0.285	1.37	0.06	0.18	0.96	0	0.45	0.67	0.163	0.11	0.15
	IL17A+	0.41	0.538	0.79	0.06	0.72	0	0.13	0.61	0.44	0.132	0.17	0.294
CD4+ T cells		Medium						IL-7
	CD40L+	70.5	48.3	87.4	70.5	56	72.2	68.2	94.9	91.7	80.2	70.9	84.9
	Granzyme B+	1.96	1.62	1.24	2.576	9.13	0.065	10.74	37.46	13.01	12.35	12.52	2.62
	TNF-α+	1.3	1.283	1.33	0.213	0.449	0.065	1.71	1.45	2.6	0.974	0.56	0.96
	IFNγ+	0.185	4.35	3.97	0.039	0.39	0	0.342	0.66	6.39	0.115	0.242	0.188
	IL-2+	0.036	3.77	0.748	0.196	0.48	0.065	0	1.83	3.248	0.478	0.491	0.17
	IL17A+	0.72	4.44	0.31	0.12	1.07	0.065	0.24	2.4	0.572	0.135	1.3	0.318
